# Supplementary material for: A survey of five Pireneitega species (Agelenidae, Coelotinae) from China
Source: Zookeys. 2017 Mar 27;(663):45–64. doi: 10.3897/zookeys.663.11356 (PMC5523174; doi:10.3897/zookeys.663.11356)
Supplement: XML Treatment for Pireneitega huashanensis [file zookeys.663.11356-treatment2.xml]

<!DOCTYPE tp:taxon-treatment
  PUBLIC "-//TaxonX//DTD Taxonomic Treatment Publishing DTD v0 20100105//EN" "tax-treatment-NSO.dtd">
<tp:taxon-treatment xmlns:tp="http://www.plazi.org/taxpub"><tp:treatment-meta><kwd-group><label>Taxon classification</label><kwd><named-content xmlns:xlink="http://www.w3.org/1999/xlink" content-type="kingdom">Animalia</named-content></kwd><kwd><named-content xmlns:xlink="http://www.w3.org/1999/xlink" content-type="order">Araneae</named-content></kwd><kwd><named-content xmlns:xlink="http://www.w3.org/1999/xlink" content-type="family">Agelenidae</named-content></kwd></kwd-group><mixed-citation publication-type="journal"><person-group><name><surname>Zhang</surname><given-names>Xiaoqing</given-names></name><name><surname>Zhao</surname><given-names>Zhe</given-names></name><name><surname>Zheng</surname><given-names>Guo</given-names></name><name><surname>Li</surname><given-names>Shuqiang</given-names></name></person-group><article-title>A survey of five <italic><tp:taxon-name><tp:taxon-name-part taxon-name-part-type="genus" reg="Pireneitega">Pireneitega</tp:taxon-name-part></tp:taxon-name></italic> species (<tp:taxon-name><tp:taxon-name-part taxon-name-part-type="family">Agelenidae</tp:taxon-name-part></tp:taxon-name>, <tp:taxon-name><tp:taxon-name-part taxon-name-part-type="subfamily">Coelotinae</tp:taxon-name-part></tp:taxon-name>) from China</article-title><source>Zookeys</source><day>27</day><month>3</month><year>2017</year><volume>2017</volume><issue>663</issue><fpage>45</fpage><lpage>64</lpage><pub-id pub-id-type="doi">10.3897/zookeys.663.11356</pub-id></mixed-citation></tp:treatment-meta><tp:nomenclature><tp:taxon-name>
            <tp:taxon-name-part taxon-name-part-type="genus" reg="Pireneitega">Pireneitega</tp:taxon-name-part>
            <tp:taxon-name-part taxon-name-part-type="species" reg="huashanensis">huashanensis</tp:taxon-name-part>
            <object-id xmlns:xlink="http://www.w3.org/1999/xlink" content-type="zoobank" xlink:type="simple">http://zoobank.org/A75AC3BA-9598-4DEA-B235-1485879B4EFB</object-id>
          </tp:taxon-name><tp:taxon-authority>Zhao &amp; Li</tp:taxon-authority><tp:taxon-status xmlns:xlink="http://www.w3.org/1999/xlink" xlink:type="simple">sp. n.</tp:taxon-status><xref ref-type="fig" rid="F1">Figs 1</xref><xref ref-type="fig" rid="F2">, 2</xref><xref ref-type="fig" rid="F11">, 11</xref></tp:nomenclature><tp:treatment-sec sec-type="type material" id="SECID0E2EAE"><title>Type material.</title><p>
            <bold>Holotype</bold> ♂: China: <bold><italic>Shaanxi</italic></bold>: Huayin Prefecture: Mt. Huashan, Duyukou Village, <named-content xmlns:xlink="http://www.w3.org/1999/xlink" content-type="dwc:verbatimCoordinates" xlink:type="simple"><named-content content-type="geo-json" specific-use="{&#34;type&#34;:&#34;Point&#34;,&#34;coordinates&#34;:[110.122778,34.528333]}" id="NCID0EOFAE" xlink:type="simple">34°31'42"N, 110°07'22"E</named-content></named-content>, 530 m, 30.IX.2013, Y. Li and J. Liu. <bold>Paratypes</bold>: 1♂, same data as holotype; 4♀1♂, same area, <named-content xmlns:xlink="http://www.w3.org/1999/xlink" content-type="dwc:verbatimCoordinates" xlink:type="simple"><named-content content-type="geo-json" specific-use="{&#34;type&#34;:&#34;Point&#34;,&#34;coordinates&#34;:[110.118333,34.546111]}" id="NCID0EYFAE" xlink:type="simple">34°32'46"N, 110°07'06"E</named-content></named-content>, 536 m, 2.X.2016, Z. Zhao and X. Zhang.</p></tp:treatment-sec><tp:treatment-sec sec-type="etymology" id="SECID0E4FAE"><title>Etymology.</title><p>The specific name refers to the type locality; adjective.</p></tp:treatment-sec><tp:treatment-sec sec-type="diagnosis" id="SECID0ECGAE"><title>Diagnosis.</title><p>The male can be distinguished from all other <italic><tp:taxon-name><tp:taxon-name-part taxon-name-part-type="genus" reg="Pireneitega">Pireneitega</tp:taxon-name-part></tp:taxon-name></italic> species except <italic><tp:taxon-name><tp:taxon-name-part taxon-name-part-type="genus" reg="Pireneitega">P.</tp:taxon-name-part> <tp:taxon-name-part taxon-name-part-type="species" reg="luniformis">luniformis</tp:taxon-name-part></tp:taxon-name></italic> (Zhu &amp; Wang, 1994) by having a tapering conductor tip and longer cymbial furrow. From <italic><tp:taxon-name><tp:taxon-name-part taxon-name-part-type="genus" reg="Pireneitega">P.</tp:taxon-name-part> <tp:taxon-name-part taxon-name-part-type="species" reg="luniformis">luniformis</tp:taxon-name-part></tp:taxon-name></italic>, it can be distinguished by the elongate embolus base and the larger diameter of the conductor’s loop, approximately six times the width of the conductor (<italic>vs</italic> the small embolus base and the small diameter of the conductor’s loop in <italic><tp:taxon-name><tp:taxon-name-part taxon-name-part-type="genus" reg="Pireneitega">P.</tp:taxon-name-part> <tp:taxon-name-part taxon-name-part-type="species" reg="luniformis">luniformis</tp:taxon-name-part></tp:taxon-name></italic>) (Fig. <xref ref-type="fig" rid="F1">1</xref>; <xref ref-type="bibr" rid="B19">Zhu and Wang 1994</xref>: figs 7–8). The female can be distinguished from all other <italic><tp:taxon-name><tp:taxon-name-part taxon-name-part-type="genus" reg="Pireneitega">Pireneitega</tp:taxon-name-part></tp:taxon-name></italic> species except <italic><tp:taxon-name><tp:taxon-name-part taxon-name-part-type="genus" reg="Pireneitega">P.</tp:taxon-name-part> <tp:taxon-name-part taxon-name-part-type="species" reg="luniformis">luniformis</tp:taxon-name-part></tp:taxon-name></italic> by having short copulatory ducts and long epigynal teeth, subequal to the length of the atrium. From <italic><tp:taxon-name><tp:taxon-name-part taxon-name-part-type="genus" reg="Pireneitega">P.</tp:taxon-name-part> <tp:taxon-name-part taxon-name-part-type="species" reg="luniformis">luniformis</tp:taxon-name-part></tp:taxon-name></italic>, it can be distinguished by the longer septum (<italic>vs</italic> the short septum in <italic><tp:taxon-name><tp:taxon-name-part taxon-name-part-type="genus" reg="Pireneitega">P.</tp:taxon-name-part> <tp:taxon-name-part taxon-name-part-type="species" reg="luniformis">luniformis</tp:taxon-name-part></tp:taxon-name></italic>) (Fig. <xref ref-type="fig" rid="F2">2</xref>; <xref ref-type="bibr" rid="B19">Zhu and Wang 1994</xref>: figs 5–6).</p><fig id="F1" position="float" orientation="portrait"><label>Figure 1.</label><caption><p>Palp of <italic><tp:taxon-name><tp:taxon-name-part taxon-name-part-type="genus" reg="Pireneitega">Pireneitega</tp:taxon-name-part> <tp:taxon-name-part taxon-name-part-type="species" reg="huashanensis">huashanensis</tp:taxon-name-part></tp:taxon-name></italic> sp. n., male holotype. <bold>A</bold> Prolateral view <bold>B</bold> Ventral view <bold>C</bold> Retrolateral view. Scale bar: equal for <bold>A, B, C</bold>.</p></caption><graphic xmlns:xlink="http://www.w3.org/1999/xlink" xlink:href="zookeys-663-045-g001.jpg" position="float" orientation="portrait" xlink:type="simple" id="oo_128503.jpg"/></fig></tp:treatment-sec><tp:treatment-sec sec-type="description" id="SECID0EMKAE"><title>Description.</title><p>
            <bold>Male (holotype)</bold>: Total length 5.09. Carapace 2.40 long, 1.85 wide. Abdomen 2.69 long, 1.75 wide. Eye sizes and interdistances: <abbrev xmlns:xlink="http://www.w3.org/1999/xlink" xlink:title="anterior median eye" id="ABBRID0EUKAE" xlink:type="simple">AME</abbrev> 0.13, <abbrev xmlns:xlink="http://www.w3.org/1999/xlink" xlink:title="anterior lateral eye" id="ABBRID0EYKAE" xlink:type="simple">ALE</abbrev> 0.18, <abbrev xmlns:xlink="http://www.w3.org/1999/xlink" xlink:title="posterior median eye" id="ABBRID0E3KAE" xlink:type="simple">PME</abbrev> 0.15, <abbrev xmlns:xlink="http://www.w3.org/1999/xlink" xlink:title="posterior lateral eye" id="ABBRID0EALAE" xlink:type="simple">PLE</abbrev> 0.15; <abbrev xmlns:xlink="http://www.w3.org/1999/xlink" xlink:title="distance between anterior median eyes" id="ABBRID0EELAE" xlink:type="simple">AME-AME</abbrev> 0.03, <abbrev xmlns:xlink="http://www.w3.org/1999/xlink" xlink:title="distance between anterior median eye and anterior lateral eye" id="ABBRID0EILAE" xlink:type="simple">AME-ALE</abbrev> 0.03, <abbrev xmlns:xlink="http://www.w3.org/1999/xlink" xlink:title="distance between posterior median eyes" id="ABBRID0EMLAE" xlink:type="simple">PME-PME</abbrev> 0.05, <abbrev xmlns:xlink="http://www.w3.org/1999/xlink" xlink:title="distance between posterior median eye and posterior lateral eye" id="ABBRID0EQLAE" xlink:type="simple">PME-PLE</abbrev> 0.05. Leg measurements: I: 8.50 (2.50, 2.75, 2.00, 1.25); II: 7.50 (2.25, 2.25, 1.75, 1.25); III: 6.85 (2.00, 2.10, 1.75, 1.00); IV: 9.30 (2.55, 3.00, 2.50, 1.25). Carapace greenish, with black lateral margins, radial grooves indistinct. Abdomen blackish, with yellow herringbone pattern. Palp as in Fig. <xref ref-type="fig" rid="F1">1</xref>: patellar apophysis short, about four times shorter than tibia; tibia four times shorter than cymbium; <abbrev xmlns:xlink="http://www.w3.org/1999/xlink" xlink:title="ventral tibial apophysis" id="ABBRID0EYLAE" xlink:type="simple">VTA</abbrev> long, about 2/3 length of tibia, without pointed tip, extending beyond the tibia; <abbrev xmlns:xlink="http://www.w3.org/1999/xlink" xlink:title="retrolateral tibial apophysis" id="ABBRID0E3LAE" xlink:type="simple">RTA</abbrev> indistinct; cymbial furrow long, more than half the length of cymbium; embolus with broad base, beginning at the 5:30 o’clock position.</p><p>Spination in male:</p><!--PageBreak--><p>
            <bold>Female (paratype)</bold>: Total length 8.5. Carapace 3.5 long, 2.9 wide. Abdomen 5.0 long, 2.9 wide. Eye sizes and interdistances: <abbrev xmlns:xlink="http://www.w3.org/1999/xlink" xlink:title="anterior median eye" id="ABBRID0EGMAE" xlink:type="simple">AME</abbrev> 0.16, <abbrev xmlns:xlink="http://www.w3.org/1999/xlink" xlink:title="anterior lateral eye" id="ABBRID0EKMAE" xlink:type="simple">ALE</abbrev> 0.20, <abbrev xmlns:xlink="http://www.w3.org/1999/xlink" xlink:title="posterior median eye" id="ABBRID0EOMAE" xlink:type="simple">PME</abbrev> 0.16, <abbrev xmlns:xlink="http://www.w3.org/1999/xlink" xlink:title="posterior lateral eye" id="ABBRID0ESMAE" xlink:type="simple">PLE</abbrev> 0.16; <abbrev xmlns:xlink="http://www.w3.org/1999/xlink" xlink:title="distance between anterior median eyes" id="ABBRID0EWMAE" xlink:type="simple">AME-AME</abbrev> 0.10, <abbrev xmlns:xlink="http://www.w3.org/1999/xlink" xlink:title="distance between anterior median eye and anterior lateral eye" id="ABBRID0E1MAE" xlink:type="simple">AME-ALE</abbrev> 0.05, <abbrev xmlns:xlink="http://www.w3.org/1999/xlink" xlink:title="distance between posterior median eyes" id="ABBRID0E5MAE" xlink:type="simple">PME-PME</abbrev> 0.10, <abbrev xmlns:xlink="http://www.w3.org/1999/xlink" xlink:title="distance between posterior median eye and posterior lateral eye" id="ABBRID0ECNAE" xlink:type="simple">PME-PLE</abbrev> 0.20. Leg measurements: I: 10.25 (3.00, 3.50, 2.25, 1.50); II: 8.30 (2.50, 3.00, 1.80, 1.00); III: 8.00 (2.40, 2.75, 1.85, 1.00); IV: 11.55 (3.50, 3.75, 3.00, 1.30). Carapace brown. Abdomen black with yellow spots and herringbone pattern. Epigyne as in Fig. <xref ref-type="fig" rid="F2">2A–B</xref>: epigynal teeth long; septum long with weakly sclerotized tip; atrium with well delimited posterior margin, about 0.6 times longer than wide, about two times longer and wider than septum; copulatory opening distinct; receptacle long, about three times longer than wide, separated by two diameters; copulatory ducts with three parts, the basal part running from receptacle posteriorly (<italic>Bd</italic>), median part running anteriorly (<italic>Md</italic>), and terminal part (<italic>Td</italic>) running posteriorly and leading to copulatory opening; median part as wide as terminal and two times longer than basal part; median part separated; hoods indistinct.</p><fig id="F2" position="float" orientation="portrait"><label>Figure 2.</label><caption><p>
                <italic><tp:taxon-name><tp:taxon-name-part taxon-name-part-type="genus" reg="Pireneitega">Pireneitega</tp:taxon-name-part> <tp:taxon-name-part taxon-name-part-type="species" reg="huashanensis">huashanensis</tp:taxon-name-part></tp:taxon-name></italic> sp. n., female paratype and male holotype. <bold>A</bold> Epigyne, ventral view <bold>B</bold> Vulva, dorsal view <bold>C</bold> Male habitus, dorsal view <bold>D</bold> Female habitus, dorsal view <bold>E</bold> Female habitus, ventral view. Scale bars: equal for <bold>D, E</bold>.</p></caption><graphic xmlns:xlink="http://www.w3.org/1999/xlink" xlink:href="zookeys-663-045-g002.jpg" position="float" orientation="portrait" xlink:type="simple" id="oo_128504.jpg"/></fig><p>Spination in female:</p></tp:treatment-sec><tp:treatment-sec sec-type="distribution" id="SECID0EEPAE"><title>Distribution.</title><p>Known only from Shanxi (Fig. <xref ref-type="fig" rid="F11">11</xref>).</p></tp:treatment-sec><tp:treatment-sec><!--Section generated to contain objects referenced in tp:taxon-treatment.--><fig id="F11" position="float" orientation="portrait"><label>Figure 11.</label><caption><p>Collection localities of five <italic><tp:taxon-name><tp:taxon-name-part taxon-name-part-type="genus" reg="Pireneitega">Pireneitega</tp:taxon-name-part></tp:taxon-name></italic> species from China. <bold>1</bold> <italic><tp:taxon-name><tp:taxon-name-part taxon-name-part-type="genus" reg="Pireneitega">P.</tp:taxon-name-part> <tp:taxon-name-part taxon-name-part-type="species" reg="huashanensis">huashanensis</tp:taxon-name-part></tp:taxon-name></italic> sp. n. <bold>2</bold> <italic><tp:taxon-name><tp:taxon-name-part taxon-name-part-type="genus" reg="Pireneitega">P.</tp:taxon-name-part> <tp:taxon-name-part taxon-name-part-type="species" reg="liansui">liansui</tp:taxon-name-part></tp:taxon-name></italic> <bold>3</bold> <italic><tp:taxon-name><tp:taxon-name-part taxon-name-part-type="genus" reg="Pireneitega">P.</tp:taxon-name-part> <tp:taxon-name-part taxon-name-part-type="species" reg="lushuiensis">lushuiensis</tp:taxon-name-part></tp:taxon-name></italic> sp. n. <bold>4</bold> <italic><tp:taxon-name><tp:taxon-name-part taxon-name-part-type="genus" reg="Pireneitega">P.</tp:taxon-name-part> <tp:taxon-name-part taxon-name-part-type="species" reg="triglochinata">triglochinata</tp:taxon-name-part></tp:taxon-name></italic> <bold>5</bold> <italic><tp:taxon-name><tp:taxon-name-part taxon-name-part-type="genus" reg="Pireneitega">P.</tp:taxon-name-part> <tp:taxon-name-part taxon-name-part-type="species" reg="xiyankouensis">xiyankouensis</tp:taxon-name-part></tp:taxon-name></italic> sp. n.</p></caption><graphic xmlns:xlink="http://www.w3.org/1999/xlink" xlink:href="zookeys-663-045-g011.jpg" position="float" orientation="portrait" xlink:type="simple" id="oo_128513.jpg"/></fig></tp:treatment-sec><ref-list><ref id="B19"><mixed-citation xmlns:xlink="http://www.w3.org/1999/xlink" xlink:type="simple">
          <person-group><name name-style="western"><surname>Zhu</surname><given-names>CD</given-names></name><name name-style="western"><surname>Wang</surname><given-names>JF</given-names></name></person-group> (<year>1994</year>) <article-title>Seven new species of the genus <italic><tp:taxon-name><tp:taxon-name-part taxon-name-part-type="genus">Coelotes</tp:taxon-name-part></tp:taxon-name></italic> from China (<tp:taxon-name><tp:taxon-name-part taxon-name-part-type="order">Araneae</tp:taxon-name-part></tp:taxon-name>: <tp:taxon-name><tp:taxon-name-part taxon-name-part-type="family">Agelenidae</tp:taxon-name-part></tp:taxon-name>).</article-title> <source>Acta Zootaxonomica Sinica</source> <volume>19</volume>: <fpage>37</fpage>–<lpage>45</lpage>.</mixed-citation></ref></ref-list></tp:taxon-treatment>
