# Supplementary material for: A survey of five Pireneitega species (Agelenidae, Coelotinae) from China
Source: Zookeys. 2017 Mar 27;(663):45–64. doi: 10.3897/zookeys.663.11356 (PMC5523174; doi:10.3897/zookeys.663.11356)
Supplement: XML Treatment for Pireneitega liansui [file zookeys.663.11356-treatment3.xml]

<!DOCTYPE tp:taxon-treatment
  PUBLIC "-//TaxonX//DTD Taxonomic Treatment Publishing DTD v0 20100105//EN" "tax-treatment-NSO.dtd">
<tp:taxon-treatment xmlns:tp="http://www.plazi.org/taxpub"><tp:treatment-meta><kwd-group><label>Taxon classification</label><kwd><named-content xmlns:xlink="http://www.w3.org/1999/xlink" content-type="kingdom">Animalia</named-content></kwd><kwd><named-content xmlns:xlink="http://www.w3.org/1999/xlink" content-type="order">Araneae</named-content></kwd><kwd><named-content xmlns:xlink="http://www.w3.org/1999/xlink" content-type="family">Agelenidae</named-content></kwd></kwd-group><mixed-citation publication-type="journal"><person-group><name><surname>Zhang</surname><given-names>Xiaoqing</given-names></name><name><surname>Zhao</surname><given-names>Zhe</given-names></name><name><surname>Zheng</surname><given-names>Guo</given-names></name><name><surname>Li</surname><given-names>Shuqiang</given-names></name></person-group><article-title>A survey of five <italic><tp:taxon-name><tp:taxon-name-part taxon-name-part-type="genus" reg="Pireneitega">Pireneitega</tp:taxon-name-part></tp:taxon-name></italic> species (<tp:taxon-name><tp:taxon-name-part taxon-name-part-type="family">Agelenidae</tp:taxon-name-part></tp:taxon-name>, <tp:taxon-name><tp:taxon-name-part taxon-name-part-type="subfamily">Coelotinae</tp:taxon-name-part></tp:taxon-name>) from China</article-title><source>Zookeys</source><day>27</day><month>3</month><year>2017</year><volume>2017</volume><issue>663</issue><fpage>45</fpage><lpage>64</lpage><pub-id pub-id-type="doi">10.3897/zookeys.663.11356</pub-id></mixed-citation></tp:treatment-meta><tp:nomenclature><tp:taxon-name>
            <tp:taxon-name-part taxon-name-part-type="genus" reg="Pireneitega">Pireneitega</tp:taxon-name-part>
            <tp:taxon-name-part taxon-name-part-type="species" reg="liansui">liansui</tp:taxon-name-part>
          </tp:taxon-name><tp:taxon-authority>(Bao &amp; Yin, 2004)</tp:taxon-authority><xref ref-type="fig" rid="F3">Figs 3</xref><xref ref-type="fig" rid="F4">, 4</xref><xref ref-type="fig" rid="F11">, 11</xref><tp:nomenclature-citation-list><tp:nomenclature-citation><tp:taxon-name>
                <tp:taxon-name-part taxon-name-part-type="genus" reg="Coelotes">Coelotes</tp:taxon-name-part> <tp:taxon-name-part taxon-name-part-type="species" reg="liansui">liansui</tp:taxon-name-part></tp:taxon-name><comment>Bao &amp; Yin, 2004: 455, figs 1–3 (♀). Holotype ♀ from Hunan, Daoxian County, <named-content xmlns:xlink="http://www.w3.org/1999/xlink" content-type="dwc:verbatimCoordinates" xlink:type="simple"><named-content content-type="geo-json" specific-use="{&#34;type&#34;:&#34;Point&#34;,&#34;coordinates&#34;:[111.600000,25.516667]}" id="NCID0EVRAE" xlink:type="simple">25°31'N, 111°36'E</named-content></named-content>. Types lost (originally at College of Life Science, Hunan Normal University).</comment></tp:nomenclature-citation><tp:nomenclature-citation><tp:taxon-name>
                <tp:taxon-name-part taxon-name-part-type="genus" reg="Pireneitega">Pireneitega</tp:taxon-name-part> <tp:taxon-name-part taxon-name-part-type="species" reg="liansui">liansui</tp:taxon-name-part></tp:taxon-name><comment>: Wang &amp; Jäger 2007: 46 (transfer from <tp:taxon-name><tp:taxon-name-part taxon-name-part-type="genus" reg="Coelotes">Coelotes</tp:taxon-name-part></tp:taxon-name>).</comment></tp:nomenclature-citation><tp:nomenclature-citation><tp:taxon-name>
                <tp:taxon-name-part taxon-name-part-type="genus" reg="Paracoelotes">Paracoelotes</tp:taxon-name-part> <tp:taxon-name-part taxon-name-part-type="species" reg="liansui">liansui</tp:taxon-name-part></tp:taxon-name><comment>: <xref ref-type="bibr" rid="B13">Yin et al. 2012</xref>: 1020, fig. 528a–c (♀).</comment></tp:nomenclature-citation></tp:nomenclature-citation-list></tp:nomenclature><tp:treatment-sec sec-type="material" id="SECID0EETAE"><title>Material examined.</title><p>3♀1♂, China: <bold><italic>Hunan</italic></bold>: Daoxian County: Dongzhou Village, <named-content xmlns:xlink="http://www.w3.org/1999/xlink" content-type="dwc:verbatimCoordinates" xlink:type="simple"><named-content content-type="geo-json" specific-use="{&#34;type&#34;:&#34;Point&#34;,&#34;coordinates&#34;:[111.604722,25.529167]}" id="NCID0EVTAE" xlink:type="simple">25°31'45"N, 111°36'17"E</named-content></named-content>, 168 m, 5.XI.2016, H. Yang.</p></tp:treatment-sec><tp:treatment-sec sec-type="diagnosis" id="SECID0E1TAE"><title>Diagnosis.</title><p>The male can be distinguished from all other <italic><tp:taxon-name><tp:taxon-name-part taxon-name-part-type="genus" reg="Pireneitega">Pireneitega</tp:taxon-name-part></tp:taxon-name></italic> species except <italic><tp:taxon-name><tp:taxon-name-part taxon-name-part-type="genus" reg="Pireneitega">P.</tp:taxon-name-part> <tp:taxon-name-part taxon-name-part-type="species" reg="involuta">involuta</tp:taxon-name-part></tp:taxon-name></italic> (<xref ref-type="bibr" rid="B9">Wang et al., 1990</xref>), by having a narrow embolus base and a long cymbial furrow, more than half the length of the cymbium. From <italic><tp:taxon-name><tp:taxon-name-part taxon-name-part-type="genus" reg="Pireneitega">P.</tp:taxon-name-part> <tp:taxon-name-part taxon-name-part-type="species" reg="involuta">involuta</tp:taxon-name-part></tp:taxon-name></italic> it can be distinguished by the bifurcate tip of the patellar apophysis (<italic>vs</italic> a tapering tip in <italic><tp:taxon-name><tp:taxon-name-part taxon-name-part-type="genus" reg="Pireneitega">P.</tp:taxon-name-part> <tp:taxon-name-part taxon-name-part-type="species" reg="involuta">involuta</tp:taxon-name-part></tp:taxon-name></italic>) (Fig. <xref ref-type="fig" rid="F3">3</xref>; <xref ref-type="bibr" rid="B9">Wang et al. 1990</xref>: figs 13–15, 18–19).</p><fig id="F3" position="float" orientation="portrait"><label>Figure 3.</label><caption><p>Palp of <italic><tp:taxon-name><tp:taxon-name-part taxon-name-part-type="genus" reg="Pireneitega">Pireneitega</tp:taxon-name-part> <tp:taxon-name-part taxon-name-part-type="species" reg="liansui">liansui</tp:taxon-name-part></tp:taxon-name></italic>, specimen from Diaoxian. <bold>A</bold> Prolateral view <bold>B</bold> Ventral view <bold>C</bold> Retrolateral view. Scale bar: equal for <bold>A, B, C</bold>.</p></caption><graphic xmlns:xlink="http://www.w3.org/1999/xlink" xlink:href="zookeys-663-045-g003.jpg" position="float" orientation="portrait" xlink:type="simple" id="oo_128505.jpg"/></fig></tp:treatment-sec><tp:treatment-sec sec-type="description" id="SECID0EWWAE"><title>Description.</title><p>
            <bold>Female</bold> (Fig. <xref ref-type="fig" rid="F4">4</xref>): Well described by Bao &amp; Yin (2004: figs 1–3).</p><p>
            <bold>Male</bold>: Total length 10.0. Carapace 5.0 long, 3.75 wide. Abdomen 5.0 long, 3.25 wide. Eye sizes and interdistances: <abbrev xmlns:xlink="http://www.w3.org/1999/xlink" xlink:title="anterior median eye" id="ABBRID0EGXAE" xlink:type="simple">AME</abbrev> 0.30, <abbrev xmlns:xlink="http://www.w3.org/1999/xlink" xlink:title="anterior lateral eye" id="ABBRID0EKXAE" xlink:type="simple">ALE</abbrev> 0.30, <abbrev xmlns:xlink="http://www.w3.org/1999/xlink" xlink:title="posterior median eye" id="ABBRID0EOXAE" xlink:type="simple">PME</abbrev> 0.20, <abbrev xmlns:xlink="http://www.w3.org/1999/xlink" xlink:title="posterior lateral eye" id="ABBRID0ESXAE" xlink:type="simple">PLE</abbrev> 0.20; <abbrev xmlns:xlink="http://www.w3.org/1999/xlink" xlink:title="distance between anterior median eyes" id="ABBRID0EWXAE" xlink:type="simple">AME-AME</abbrev> 0.10, <abbrev xmlns:xlink="http://www.w3.org/1999/xlink" xlink:title="distance between anterior median eye and anterior lateral eye" id="ABBRID0E1XAE" xlink:type="simple">AME-ALE</abbrev> 0.10, <abbrev xmlns:xlink="http://www.w3.org/1999/xlink" xlink:title="distance between posterior median eyes" id="ABBRID0E5XAE" xlink:type="simple">PME-PME</abbrev> 0.20, <abbrev xmlns:xlink="http://www.w3.org/1999/xlink" xlink:title="distance between posterior median eye and posterior lateral eye" id="ABBRID0ECYAE" xlink:type="simple">PME-PLE</abbrev> 0.25. Leg measurements: I: 15.75 (4.50, 5.00, 4.00, 2.25); II: 14.45 (4.25, 4.50, 3.70, 20); III: 13.55 (4.00, 4.50, 3.30, 1.75); IV: 17.00 (5.00, 5.50, 4.50, 2.00). Carapace brown, the radial grooves distinct. Abdomen whitish, with green herringbone pattern. Palp as in Fig. <xref ref-type="fig" rid="F3">3</xref>: patellar apophysis long, about 1/2 length of tibia; tibia short, about four times shorter than cymbium; <abbrev xmlns:xlink="http://www.w3.org/1999/xlink" xlink:title="ventral tibial apophysis" id="ABBRID0EKYAE" xlink:type="simple">VTA</abbrev> long, subequal to the tibial length, without pointed tip, extending beyond the tibia; <abbrev xmlns:xlink="http://www.w3.org/1999/xlink" xlink:title="retrolateral tibial apophysis" id="ABBRID0EOYAE" xlink:type="simple">RTA</abbrev> short, about 1/8 length of <abbrev xmlns:xlink="http://www.w3.org/1999/xlink" xlink:title="ventral tibial apophysis" id="ABBRID0ESYAE" xlink:type="simple">VTA</abbrev>; width of conductor about 1/5 of loop diameter; embolus beginning at 6:30 o’clock position.</p><fig id="F4" position="float" orientation="portrait"><label>Figure 4.</label><caption><p>
                <italic><tp:taxon-name><tp:taxon-name-part taxon-name-part-type="genus" reg="Pireneitega">Pireneitega</tp:taxon-name-part> <tp:taxon-name-part taxon-name-part-type="species" reg="liansui">liansui</tp:taxon-name-part></tp:taxon-name></italic>, specimens from Diaoxian. <bold>A</bold> Epigyne, ventral view <bold>B</bold> Vulva, dorsal view <bold>C</bold> Male habitus, dorsal view <bold>D</bold> Female habitus, dorsal view <bold>E</bold> Female habitus, ventral view. Scale bars: equal for <bold>D, E</bold>.</p></caption><graphic xmlns:xlink="http://www.w3.org/1999/xlink" xlink:href="zookeys-663-045-g004.jpg" position="float" orientation="portrait" xlink:type="simple" id="oo_128506.jpg"/></fig><!--PageBreak--><!--PageBreak--><p>Spination in male:</p><!--PageBreak--></tp:treatment-sec><tp:treatment-sec sec-type="distribution" id="SECID0E5ZAE"><title>Distribution.</title><p>Known only from Hunan (Fig. <xref ref-type="fig" rid="F11">11</xref>).</p></tp:treatment-sec><tp:treatment-sec sec-type="remarks" id="SECID0EO1AE"><title>Remarks.</title><p>The male of <italic><tp:taxon-name><tp:taxon-name-part taxon-name-part-type="genus" reg="Pireneitega">P.</tp:taxon-name-part> <tp:taxon-name-part taxon-name-part-type="species" reg="liansui">liansui</tp:taxon-name-part></tp:taxon-name></italic> is described for the first time.</p></tp:treatment-sec><tp:treatment-sec><!--Section generated to contain objects referenced in tp:taxon-treatment.--><fig id="F11" position="float" orientation="portrait"><label>Figure 11.</label><caption><p>Collection localities of five <italic><tp:taxon-name><tp:taxon-name-part taxon-name-part-type="genus" reg="Pireneitega">Pireneitega</tp:taxon-name-part></tp:taxon-name></italic> species from China. <bold>1</bold> <italic><tp:taxon-name><tp:taxon-name-part taxon-name-part-type="genus" reg="Pireneitega">P.</tp:taxon-name-part> <tp:taxon-name-part taxon-name-part-type="species" reg="huashanensis">huashanensis</tp:taxon-name-part></tp:taxon-name></italic> sp. n. <bold>2</bold> <italic><tp:taxon-name><tp:taxon-name-part taxon-name-part-type="genus" reg="Pireneitega">P.</tp:taxon-name-part> <tp:taxon-name-part taxon-name-part-type="species" reg="liansui">liansui</tp:taxon-name-part></tp:taxon-name></italic> <bold>3</bold> <italic><tp:taxon-name><tp:taxon-name-part taxon-name-part-type="genus" reg="Pireneitega">P.</tp:taxon-name-part> <tp:taxon-name-part taxon-name-part-type="species" reg="lushuiensis">lushuiensis</tp:taxon-name-part></tp:taxon-name></italic> sp. n. <bold>4</bold> <italic><tp:taxon-name><tp:taxon-name-part taxon-name-part-type="genus" reg="Pireneitega">P.</tp:taxon-name-part> <tp:taxon-name-part taxon-name-part-type="species" reg="triglochinata">triglochinata</tp:taxon-name-part></tp:taxon-name></italic> <bold>5</bold> <italic><tp:taxon-name><tp:taxon-name-part taxon-name-part-type="genus" reg="Pireneitega">P.</tp:taxon-name-part> <tp:taxon-name-part taxon-name-part-type="species" reg="xiyankouensis">xiyankouensis</tp:taxon-name-part></tp:taxon-name></italic> sp. n.</p></caption><graphic xmlns:xlink="http://www.w3.org/1999/xlink" xlink:href="zookeys-663-045-g011.jpg" position="float" orientation="portrait" xlink:type="simple" id="oo_128513.jpg"/></fig></tp:treatment-sec><ref-list><ref id="B13"><mixed-citation xmlns:xlink="http://www.w3.org/1999/xlink" xlink:type="simple">
          <person-group><name name-style="western"><surname>Yin</surname><given-names>CM</given-names></name><name name-style="western"><surname>Peng</surname><given-names>XJ</given-names></name><name name-style="western"><surname>Yan</surname><given-names>HM</given-names></name><name name-style="western"><surname>Bao</surname><given-names>YH</given-names></name><name name-style="western"><surname>Xu</surname><given-names>X</given-names></name><name name-style="western"><surname>Tang</surname><given-names>G</given-names></name><name name-style="western"><surname>Zhou</surname><given-names>QS</given-names></name><name name-style="western"><surname>Liu</surname><given-names>P</given-names></name></person-group> (<year>2012</year>) <source>Fauna Hunan: <tp:taxon-name><tp:taxon-name-part taxon-name-part-type="order">Araneae</tp:taxon-name-part></tp:taxon-name> in Hunan, China.</source> <publisher-name>Hunan Science and Technology Press</publisher-name>, <publisher-loc>Changsha</publisher-loc>, <size units="page">1590 pp</size>.</mixed-citation></ref><ref id="B9"><mixed-citation xmlns:xlink="http://www.w3.org/1999/xlink" xlink:type="simple">
          <person-group><name name-style="western"><surname>Wang</surname><given-names>JF</given-names></name><name name-style="western"><surname>Yin</surname><given-names>CM</given-names></name><name name-style="western"><surname>Peng</surname><given-names>XJ</given-names></name><name name-style="western"><surname>Xie</surname><given-names>LP</given-names></name></person-group> (<year>1990</year>) <article-title>New species of the spiders of the genus <italic><tp:taxon-name><tp:taxon-name-part taxon-name-part-type="genus">Coelotes</tp:taxon-name-part></tp:taxon-name></italic> from China (<tp:taxon-name><tp:taxon-name-part taxon-name-part-type="order">Araneae</tp:taxon-name-part></tp:taxon-name>: <tp:taxon-name><tp:taxon-name-part taxon-name-part-type="family">Agelenidae</tp:taxon-name-part></tp:taxon-name>)</article-title>. In: <source>Spiders in China: One Hundred New and Newly Recorded Species of the Families <tp:taxon-name><tp:taxon-name-part taxon-name-part-type="family">Araneidae</tp:taxon-name-part></tp:taxon-name> and <tp:taxon-name><tp:taxon-name-part taxon-name-part-type="family">Agelenidae</tp:taxon-name-part></tp:taxon-name></source>. <publisher-name>Hunan Normal University Press</publisher-name>, <fpage>172</fpage>–<lpage>253</lpage>.</mixed-citation></ref></ref-list></tp:taxon-treatment>
