# Supplementary material for: A survey of five Pireneitega species (Agelenidae, Coelotinae) from China
Source: Zookeys. 2017 Mar 27;(663):45–64. doi: 10.3897/zookeys.663.11356 (PMC5523174; doi:10.3897/zookeys.663.11356)
Supplement: XML Treatment for Pireneitega triglochinata [file zookeys.663.11356-treatment5.xml]

<!DOCTYPE tp:taxon-treatment
  PUBLIC "-//TaxonX//DTD Taxonomic Treatment Publishing DTD v0 20100105//EN" "tax-treatment-NSO.dtd">
<tp:taxon-treatment xmlns:tp="http://www.plazi.org/taxpub"><tp:treatment-meta><kwd-group><label>Taxon classification</label><kwd><named-content xmlns:xlink="http://www.w3.org/1999/xlink" content-type="kingdom">Animalia</named-content></kwd><kwd><named-content xmlns:xlink="http://www.w3.org/1999/xlink" content-type="order">Araneae</named-content></kwd><kwd><named-content xmlns:xlink="http://www.w3.org/1999/xlink" content-type="family">Agelenidae</named-content></kwd></kwd-group><mixed-citation publication-type="journal"><person-group><name><surname>Zhang</surname><given-names>Xiaoqing</given-names></name><name><surname>Zhao</surname><given-names>Zhe</given-names></name><name><surname>Zheng</surname><given-names>Guo</given-names></name><name><surname>Li</surname><given-names>Shuqiang</given-names></name></person-group><article-title>A survey of five <italic><tp:taxon-name><tp:taxon-name-part taxon-name-part-type="genus" reg="Pireneitega">Pireneitega</tp:taxon-name-part></tp:taxon-name></italic> species (<tp:taxon-name><tp:taxon-name-part taxon-name-part-type="family">Agelenidae</tp:taxon-name-part></tp:taxon-name>, <tp:taxon-name><tp:taxon-name-part taxon-name-part-type="subfamily">Coelotinae</tp:taxon-name-part></tp:taxon-name>) from China</article-title><source>Zookeys</source><day>27</day><month>3</month><year>2017</year><volume>2017</volume><issue>663</issue><fpage>45</fpage><lpage>64</lpage><pub-id pub-id-type="doi">10.3897/zookeys.663.11356</pub-id></mixed-citation></tp:treatment-meta><tp:nomenclature><tp:taxon-name>
            <tp:taxon-name-part taxon-name-part-type="genus" reg="Pireneitega">Pireneitega</tp:taxon-name-part>
            <tp:taxon-name-part taxon-name-part-type="species" reg="triglochinata">triglochinata</tp:taxon-name-part>
          </tp:taxon-name><tp:taxon-authority>(Zhu &amp; Wang, 1991)</tp:taxon-authority><xref ref-type="fig" rid="F7">Figs 7</xref><xref ref-type="fig" rid="F8">, 8</xref><xref ref-type="fig" rid="F11">, 11</xref><tp:nomenclature-citation-list><tp:nomenclature-citation><tp:taxon-name>
                <tp:taxon-name-part taxon-name-part-type="genus" reg="Coelotes">Coelotes</tp:taxon-name-part> <tp:taxon-name-part taxon-name-part-type="species" reg="triglochinatus">triglochinatus</tp:taxon-name-part></tp:taxon-name><comment>Zhu &amp; Wang, 1991: 1, figs 1–4 (♀ only, male mismatched). Holotype ♀: China: Sichuan: Mt. Emei. Types lost (originally at Jilin University).</comment></tp:nomenclature-citation><tp:nomenclature-citation><tp:taxon-name>
                <tp:taxon-name-part taxon-name-part-type="genus" reg="Coelotes">Coelotes</tp:taxon-name-part> <tp:taxon-name-part taxon-name-part-type="species" reg="triglochinatus">triglochinatus</tp:taxon-name-part></tp:taxon-name><comment>: <xref ref-type="bibr" rid="B8">Song et al. 1999</xref>: 388, f. 225W–X, 227J, 228K (♀ only, male mismatched).</comment></tp:nomenclature-citation><tp:nomenclature-citation><tp:taxon-name>
                <tp:taxon-name-part taxon-name-part-type="genus" reg="Pireneitega">Pireneitega</tp:taxon-name-part> <tp:taxon-name-part taxon-name-part-type="species" reg="triglochinata">triglochinata</tp:taxon-name-part></tp:taxon-name><comment>: Wang &amp; Jäger 2007: 48 (transfer from <tp:taxon-name><tp:taxon-name-part taxon-name-part-type="genus" reg="Coelotes">Coelotes</tp:taxon-name-part></tp:taxon-name>).</comment></tp:nomenclature-citation></tp:nomenclature-citation-list></tp:nomenclature><tp:treatment-sec sec-type="material" id="SECID0EOLAG"><title>Material examined.</title><p>China: <bold><italic>Sichuan</italic></bold>: 2♂, Mt. Emei, Yuanhong Cave, <named-content xmlns:xlink="http://www.w3.org/1999/xlink" content-type="dwc:verbatimCoordinates" xlink:type="simple"><named-content content-type="geo-json" specific-use="{&#34;type&#34;:&#34;Point&#34;,&#34;coordinates&#34;:[103.408889,29.568889]}" id="NCID0E6LAG" xlink:type="simple">29°34'08"N, 103°24'32"E</named-content></named-content>, 858 m, 29.IX.2016, Z. Zhao &amp; X. Zhang; 2♀5♂, Mt. Emei, <named-content xmlns:xlink="http://www.w3.org/1999/xlink" content-type="dwc:verbatimCoordinates" xlink:type="simple"><named-content content-type="geo-json" specific-use="{&#34;type&#34;:&#34;Point&#34;,&#34;coordinates&#34;:[103.426667,29.569722]}" id="NCID0EHMAG" xlink:type="simple">29°34'11"N, 103°25'36"E</named-content></named-content>, 834 m, 29.IX.2016, Z. Zhao &amp; X. Zhang.</p></tp:treatment-sec><tp:treatment-sec sec-type="diagnosis" id="SECID0EMMAG"><title>Diagnosis.</title><p>The male can be distinguished from all other <italic><tp:taxon-name><tp:taxon-name-part taxon-name-part-type="genus" reg="Pireneitega">Pireneitega</tp:taxon-name-part></tp:taxon-name></italic> species except <italic><tp:taxon-name><tp:taxon-name-part taxon-name-part-type="genus" reg="Pireneitega">P.</tp:taxon-name-part> <tp:taxon-name-part taxon-name-part-type="species" reg="involuta">involuta</tp:taxon-name-part></tp:taxon-name></italic> and <italic><tp:taxon-name><tp:taxon-name-part taxon-name-part-type="genus" reg="Pireneitega">P.</tp:taxon-name-part> <tp:taxon-name-part taxon-name-part-type="species" reg="liansui">liansui</tp:taxon-name-part></tp:taxon-name></italic> by having a broad conductor, the width of the conductor is about 1/5 of the loop diameter. From <italic><tp:taxon-name><tp:taxon-name-part taxon-name-part-type="genus" reg="Pireneitega">P.</tp:taxon-name-part> <tp:taxon-name-part taxon-name-part-type="species" reg="involuta">involuta</tp:taxon-name-part></tp:taxon-name></italic> it can be distinguished by the embolus base, beginning at the 6:00 o’clock position (<italic>vs</italic> beginning at the 6:30 o’clock position in <italic><tp:taxon-name><tp:taxon-name-part taxon-name-part-type="genus" reg="Pireneitega">P.</tp:taxon-name-part> <tp:taxon-name-part taxon-name-part-type="species" reg="involuta">involuta</tp:taxon-name-part></tp:taxon-name></italic>). From <italic><tp:taxon-name><tp:taxon-name-part taxon-name-part-type="genus" reg="Pireneitega">P.</tp:taxon-name-part> <tp:taxon-name-part taxon-name-part-type="species" reg="liansui">liansui</tp:taxon-name-part></tp:taxon-name></italic> it can be distinguished by the tapering tip of the patellar apophysis (<italic>vs</italic> a bifurcate tip in <italic><tp:taxon-name><tp:taxon-name-part taxon-name-part-type="genus" reg="Pireneitega">P.</tp:taxon-name-part> <tp:taxon-name-part taxon-name-part-type="species" reg="liansui">liansui</tp:taxon-name-part></tp:taxon-name></italic>). (Figs <xref ref-type="fig" rid="F3">3</xref>, <xref ref-type="fig" rid="F7">7</xref>; <xref ref-type="bibr" rid="B9">Wang et al. 1990</xref>: figs 13–15, 18–19). The female can be distinguished from all other <italic><tp:taxon-name><tp:taxon-name-part taxon-name-part-type="genus" reg="Pireneitega">Pireneitega</tp:taxon-name-part></tp:taxon-name></italic> species except <italic><tp:taxon-name><tp:taxon-name-part taxon-name-part-type="genus" reg="Pireneitega">P.</tp:taxon-name-part> <tp:taxon-name-part taxon-name-part-type="species" reg="involuta">involuta</tp:taxon-name-part></tp:taxon-name></italic> and <italic><tp:taxon-name><tp:taxon-name-part taxon-name-part-type="genus" reg="Pireneitega">P.</tp:taxon-name-part> <tp:taxon-name-part taxon-name-part-type="species" reg="liansui">liansui</tp:taxon-name-part></tp:taxon-name></italic> by having a bent and longer receptacle. From <italic><tp:taxon-name><tp:taxon-name-part taxon-name-part-type="genus" reg="Pireneitega">P.</tp:taxon-name-part> <tp:taxon-name-part taxon-name-part-type="species" reg="involuta">involuta</tp:taxon-name-part></tp:taxon-name></italic> it can be distinguished by a short septum. From <italic><tp:taxon-name><tp:taxon-name-part taxon-name-part-type="genus" reg="Pireneitega">P.</tp:taxon-name-part> <tp:taxon-name-part taxon-name-part-type="species" reg="liansui">liansui</tp:taxon-name-part></tp:taxon-name></italic> it can be distinguished by narrow epigynal teeth and the tapering tip of the septum (<italic>vs</italic> broad epigynal teeth and a blunt of septum tip in <italic><tp:taxon-name><tp:taxon-name-part taxon-name-part-type="genus" reg="Pireneitega">P.</tp:taxon-name-part> <tp:taxon-name-part taxon-name-part-type="species" reg="liansui">liansui</tp:taxon-name-part></tp:taxon-name></italic>) (Figs <xref ref-type="fig" rid="F4">4</xref>, <xref ref-type="fig" rid="F8">8</xref>; <xref ref-type="bibr" rid="B9">Wang et al. 1990</xref>: figs 16–17).</p><fig id="F7" position="float" orientation="portrait"><label>Figure 7.</label><caption><p>Palp of <italic><tp:taxon-name><tp:taxon-name-part taxon-name-part-type="genus" reg="Pireneitega">Pireneitega</tp:taxon-name-part> <tp:taxon-name-part taxon-name-part-type="species" reg="triglochinata">triglochinata</tp:taxon-name-part></tp:taxon-name></italic>, specimen from Mt. Emei. <bold>A</bold> Prolateral view <bold>B</bold> Ventral view <bold>C</bold> Retrolateral view. Scale bar: equal for <bold>A, B, C</bold>.</p></caption><graphic xmlns:xlink="http://www.w3.org/1999/xlink" xlink:href="zookeys-663-045-g007.jpg" position="float" orientation="portrait" xlink:type="simple" id="oo_128509.jpg"/></fig></tp:treatment-sec><tp:treatment-sec sec-type="description" id="SECID0EXSAG"><title>Description.</title><p>
            <bold>Male</bold>: Total length 9.25. Carapace 4.75 long, 3.25 wide. Abdomen 4.50 long, 3.50 wide. Eye sizes and interdistances: <abbrev xmlns:xlink="http://www.w3.org/1999/xlink" xlink:title="anterior median eye" id="ABBRID0E6SAG" xlink:type="simple">AME</abbrev> 0.30, <abbrev xmlns:xlink="http://www.w3.org/1999/xlink" xlink:title="anterior lateral eye" id="ABBRID0EDTAG" xlink:type="simple">ALE</abbrev> 0.25, <abbrev xmlns:xlink="http://www.w3.org/1999/xlink" xlink:title="posterior median eye" id="ABBRID0EHTAG" xlink:type="simple">PME</abbrev> 0.20, <abbrev xmlns:xlink="http://www.w3.org/1999/xlink" xlink:title="posterior lateral eye" id="ABBRID0ELTAG" xlink:type="simple">PLE</abbrev> 0.20; <abbrev xmlns:xlink="http://www.w3.org/1999/xlink" xlink:title="distance between anterior median eyes" id="ABBRID0EPTAG" xlink:type="simple">AME-AME</abbrev> 0.10, <abbrev xmlns:xlink="http://www.w3.org/1999/xlink" xlink:title="distance between anterior median eye and anterior lateral eye" id="ABBRID0ETTAG" xlink:type="simple">AME-ALE</abbrev> 0.10, <abbrev xmlns:xlink="http://www.w3.org/1999/xlink" xlink:title="distance between posterior median eyes" id="ABBRID0EXTAG" xlink:type="simple">PME-PME</abbrev> 0.20, <abbrev xmlns:xlink="http://www.w3.org/1999/xlink" xlink:title="distance between posterior median eye and posterior lateral eye" id="ABBRID0E2TAG" xlink:type="simple">PME-PLE</abbrev> 0.20. Leg measurements: I: 15.75 (4.50, 5.25, 4.00, 2.00); II: 14.00 (4.25, 4.50, 3.50, 1.75); III: 12.45 (3.75, 4.10, 3.00, 1.60); IV: 16.30 (4.75, 5.25, 4.30, 2.00). Carapace brown, radial grooves indistinct. Abdomen yellow with black herringbone pattern. Palp as in Fig. <xref ref-type="fig" rid="F7">7</xref>: patellar apophysis long, more than half length of tibia, with tapering tip; tibia short, about the same length as cymbium; <abbrev xmlns:xlink="http://www.w3.org/1999/xlink" xlink:title="ventral tibial apophysis" id="ABBRID0EDUAG" xlink:type="simple">VTA</abbrev> subequal to the tibial length, without pointed tip, extending beyond the tibia; <abbrev xmlns:xlink="http://www.w3.org/1999/xlink" xlink:title="retrolateral tibial apophysis" id="ABBRID0EHUAG" xlink:type="simple">RTA</abbrev> short, about 1/8 length of <abbrev xmlns:xlink="http://www.w3.org/1999/xlink" xlink:title="ventral tibial apophysis" id="ABBRID0ELUAG" xlink:type="simple">VTA</abbrev>; cymbial furrow short, about 1/3 length of cymbium; width of conductor about 1/5 of loop diameter; embolus with broad base, beginning at the 6:00 o’clock position.</p><p>Spination in male:</p><p>
            <bold>Female</bold>: Total length 9.75. Carapace 5.00 long, 4.00 wide. Abdomen 4.75 long, 3.50 wide. Eye sizes and interdistances: <abbrev xmlns:xlink="http://www.w3.org/1999/xlink" xlink:title="anterior median eye" id="ABBRID0EUUAG" xlink:type="simple">AME</abbrev> 0.25, <abbrev xmlns:xlink="http://www.w3.org/1999/xlink" xlink:title="anterior lateral eye" id="ABBRID0EYUAG" xlink:type="simple">ALE</abbrev> 0.20, <abbrev xmlns:xlink="http://www.w3.org/1999/xlink" xlink:title="posterior median eye" id="ABBRID0E3UAG" xlink:type="simple">PME</abbrev> 0.25, <abbrev xmlns:xlink="http://www.w3.org/1999/xlink" xlink:title="posterior lateral eye" id="ABBRID0EAVAG" xlink:type="simple">PLE</abbrev> 0.20; <abbrev xmlns:xlink="http://www.w3.org/1999/xlink" xlink:title="distance between anterior median eyes" id="ABBRID0EEVAG" xlink:type="simple">AME-AME</abbrev> 0.10, <abbrev xmlns:xlink="http://www.w3.org/1999/xlink" xlink:title="distance between anterior median eye and anterior lateral eye" id="ABBRID0EIVAG" xlink:type="simple">AME-ALE</abbrev> 0.10, <abbrev xmlns:xlink="http://www.w3.org/1999/xlink" xlink:title="distance between posterior median eyes" id="ABBRID0EMVAG" xlink:type="simple">PME-PME</abbrev> 0.20, <abbrev xmlns:xlink="http://www.w3.org/1999/xlink" xlink:title="distance between posterior median eye and posterior lateral eye" id="ABBRID0EQVAG" xlink:type="simple">PME-PLE</abbrev> 0.25. Leg measurements: I: 14.00 (4.50, 4.75, 3.25, 1.50); II: 13.20 (4.20, 4.50, 3.00, 1.50); III: 12.05 (4.00, 4.00, 2.80, 1.25); IV: 14.50 (4.75, 4.75, 3.50, 1.50). Carapace yellow. Abdomen black with yellow spots and herringbone pattern. Epigyne as in Fig. <xref ref-type="fig" rid="F8">8A–B</xref>: epigynal teeth narrow and short about 0.9 of atrium length; septum with well sclerotized tip; atrium with weakly delimited posterior margin, about 3.3 times longer than septum, about 1.9 times wider than septum; copulatory opening distinct; receptacle narrow and long, about five times longer than wide, separated by the diameter of receptacle; median part of copulatory ducts as wide as terminal and 1.5 times longer than basal part, median part about three times wider than receptacle; hoods distinct.</p><fig id="F8" position="float" orientation="portrait"><label>Figure 8.</label><caption><p>
                <italic><tp:taxon-name><tp:taxon-name-part taxon-name-part-type="genus" reg="Pireneitega">Pireneitega</tp:taxon-name-part> <tp:taxon-name-part taxon-name-part-type="species" reg="triglochinata">triglochinata</tp:taxon-name-part></tp:taxon-name></italic>, specimens from Mt. Emei. <bold>A</bold> Epigyne, ventral view <bold>B</bold> Vulva, dorsal view <bold>C</bold> Male habitus, dorsal view <bold>D</bold> Female habitus, dorsal view <bold>E</bold> Female habitus, ventral view. Scale bars: equal for <bold>D, E</bold>.</p></caption><graphic xmlns:xlink="http://www.w3.org/1999/xlink" xlink:href="zookeys-663-045-g008.jpg" position="float" orientation="portrait" xlink:type="simple" id="oo_128510.jpg"/></fig><p>Spination in female:</p><!--PageBreak--></tp:treatment-sec><tp:treatment-sec sec-type="distribution" id="SECID0E5WAG"><title>Distribution.</title><p>Known only from Sichuan (Fig. <xref ref-type="fig" rid="F11">11</xref>).</p></tp:treatment-sec><tp:treatment-sec sec-type="notes" id="SECID0EOXAG"><title>Note.</title><p>The DNA barcode of the male described here matches that of the female. In the original species description of <italic><tp:taxon-name><tp:taxon-name-part taxon-name-part-type="genus" reg="Coelotes">Coelotes</tp:taxon-name-part> <tp:taxon-name-part taxon-name-part-type="species" reg="triglochinatus">triglochinatus</tp:taxon-name-part></tp:taxon-name></italic>, the female holotype and male ‘allotype’ were not correctly matched (<xref ref-type="bibr" rid="B11">Wang and Jäger 2007</xref>). The male ‘allotype’ of <italic><tp:taxon-name><tp:taxon-name-part taxon-name-part-type="genus" reg="Coelotes">C.</tp:taxon-name-part> <tp:taxon-name-part taxon-name-part-type="species" reg="triglochinatus">triglochinatus</tp:taxon-name-part></tp:taxon-name></italic> might match the female of other <tp:taxon-name><tp:taxon-name-part taxon-name-part-type="subfamily">Coelotinae</tp:taxon-name-part></tp:taxon-name> species described from Mt. Emei. Currently, two <tp:taxon-name><tp:taxon-name-part taxon-name-part-type="subfamily">Coelotinae</tp:taxon-name-part></tp:taxon-name> species described from Mt. Emei are known only by females, they are <italic><tp:taxon-name><tp:taxon-name-part taxon-name-part-type="genus" reg="Draconarius">Draconarius</tp:taxon-name-part> <tp:taxon-name-part taxon-name-part-type="species" reg="sichuanensis">sichuanensis</tp:taxon-name-part></tp:taxon-name></italic> Wang &amp; Jäger, 2007 and <italic><tp:taxon-name><tp:taxon-name-part taxon-name-part-type="genus" reg="Platocoelotes">Platocoelotes</tp:taxon-name-part> <tp:taxon-name-part taxon-name-part-type="species" reg="imperfectus">imperfectus</tp:taxon-name-part></tp:taxon-name></italic> Wang &amp; Jäger, 2007 (<xref ref-type="bibr" rid="B12">World Spider Catalog 2017</xref>).</p></tp:treatment-sec><tp:treatment-sec><!--Section generated to contain objects referenced in tp:taxon-treatment.--><fig id="F11" position="float" orientation="portrait"><label>Figure 11.</label><caption><p>Collection localities of five <italic><tp:taxon-name><tp:taxon-name-part taxon-name-part-type="genus" reg="Pireneitega">Pireneitega</tp:taxon-name-part></tp:taxon-name></italic> species from China. <bold>1</bold> <italic><tp:taxon-name><tp:taxon-name-part taxon-name-part-type="genus" reg="Pireneitega">P.</tp:taxon-name-part> <tp:taxon-name-part taxon-name-part-type="species" reg="huashanensis">huashanensis</tp:taxon-name-part></tp:taxon-name></italic> sp. n. <bold>2</bold> <italic><tp:taxon-name><tp:taxon-name-part taxon-name-part-type="genus" reg="Pireneitega">P.</tp:taxon-name-part> <tp:taxon-name-part taxon-name-part-type="species" reg="liansui">liansui</tp:taxon-name-part></tp:taxon-name></italic> <bold>3</bold> <italic><tp:taxon-name><tp:taxon-name-part taxon-name-part-type="genus" reg="Pireneitega">P.</tp:taxon-name-part> <tp:taxon-name-part taxon-name-part-type="species" reg="lushuiensis">lushuiensis</tp:taxon-name-part></tp:taxon-name></italic> sp. n. <bold>4</bold> <italic><tp:taxon-name><tp:taxon-name-part taxon-name-part-type="genus" reg="Pireneitega">P.</tp:taxon-name-part> <tp:taxon-name-part taxon-name-part-type="species" reg="triglochinata">triglochinata</tp:taxon-name-part></tp:taxon-name></italic> <bold>5</bold> <italic><tp:taxon-name><tp:taxon-name-part taxon-name-part-type="genus" reg="Pireneitega">P.</tp:taxon-name-part> <tp:taxon-name-part taxon-name-part-type="species" reg="xiyankouensis">xiyankouensis</tp:taxon-name-part></tp:taxon-name></italic> sp. n.</p></caption><graphic xmlns:xlink="http://www.w3.org/1999/xlink" xlink:href="zookeys-663-045-g011.jpg" position="float" orientation="portrait" xlink:type="simple" id="oo_128513.jpg"/></fig><fig id="F3" position="float" orientation="portrait"><label>Figure 3.</label><caption><p>Palp of <italic><tp:taxon-name><tp:taxon-name-part taxon-name-part-type="genus" reg="Pireneitega">Pireneitega</tp:taxon-name-part> <tp:taxon-name-part taxon-name-part-type="species" reg="liansui">liansui</tp:taxon-name-part></tp:taxon-name></italic>, specimen from Diaoxian. <bold>A</bold> Prolateral view <bold>B</bold> Ventral view <bold>C</bold> Retrolateral view. Scale bar: equal for <bold>A, B, C</bold>.</p></caption><graphic xmlns:xlink="http://www.w3.org/1999/xlink" xlink:href="zookeys-663-045-g003.jpg" position="float" orientation="portrait" xlink:type="simple" id="oo_128505.jpg"/></fig><fig id="F4" position="float" orientation="portrait"><label>Figure 4.</label><caption><p>
                <italic><tp:taxon-name><tp:taxon-name-part taxon-name-part-type="genus" reg="Pireneitega">Pireneitega</tp:taxon-name-part> <tp:taxon-name-part taxon-name-part-type="species" reg="liansui">liansui</tp:taxon-name-part></tp:taxon-name></italic>, specimens from Diaoxian. <bold>A</bold> Epigyne, ventral view <bold>B</bold> Vulva, dorsal view <bold>C</bold> Male habitus, dorsal view <bold>D</bold> Female habitus, dorsal view <bold>E</bold> Female habitus, ventral view. Scale bars: equal for <bold>D, E</bold>.</p></caption><graphic xmlns:xlink="http://www.w3.org/1999/xlink" xlink:href="zookeys-663-045-g004.jpg" position="float" orientation="portrait" xlink:type="simple" id="oo_128506.jpg"/></fig></tp:treatment-sec><ref-list><ref id="B8"><mixed-citation xmlns:xlink="http://www.w3.org/1999/xlink" xlink:type="simple">
          <person-group><name name-style="western"><surname>Song</surname><given-names>DX</given-names></name><name name-style="western"><surname>Zhu</surname><given-names>MS</given-names></name><name name-style="western"><surname>Chen</surname><given-names>J</given-names></name></person-group> (<year>1999</year>) <source>The Spiders of China.</source> <publisher-name>Hebei University of Science and Techology Publishing House</publisher-name>, <publisher-loc>Shijiazhuang</publisher-loc>, <size units="page">640 pp</size>.</mixed-citation></ref><ref id="B9"><mixed-citation xmlns:xlink="http://www.w3.org/1999/xlink" xlink:type="simple">
          <person-group><name name-style="western"><surname>Wang</surname><given-names>JF</given-names></name><name name-style="western"><surname>Yin</surname><given-names>CM</given-names></name><name name-style="western"><surname>Peng</surname><given-names>XJ</given-names></name><name name-style="western"><surname>Xie</surname><given-names>LP</given-names></name></person-group> (<year>1990</year>) <article-title>New species of the spiders of the genus <italic><tp:taxon-name><tp:taxon-name-part taxon-name-part-type="genus">Coelotes</tp:taxon-name-part></tp:taxon-name></italic> from China (<tp:taxon-name><tp:taxon-name-part taxon-name-part-type="order">Araneae</tp:taxon-name-part></tp:taxon-name>: <tp:taxon-name><tp:taxon-name-part taxon-name-part-type="family">Agelenidae</tp:taxon-name-part></tp:taxon-name>)</article-title>. In: <source>Spiders in China: One Hundred New and Newly Recorded Species of the Families <tp:taxon-name><tp:taxon-name-part taxon-name-part-type="family">Araneidae</tp:taxon-name-part></tp:taxon-name> and <tp:taxon-name><tp:taxon-name-part taxon-name-part-type="family">Agelenidae</tp:taxon-name-part></tp:taxon-name></source>. <publisher-name>Hunan Normal University Press</publisher-name>, <fpage>172</fpage>–<lpage>253</lpage>.</mixed-citation></ref><ref id="B11"><mixed-citation xmlns:xlink="http://www.w3.org/1999/xlink" xlink:type="simple">
          <person-group><name name-style="western"><surname>Wang</surname><given-names>XP</given-names></name><name name-style="western"><surname>Jäger</surname><given-names>P</given-names></name></person-group> (<year>2007</year>) <article-title>A revision of some spiders of the subfamily <tp:taxon-name><tp:taxon-name-part taxon-name-part-type="subfamily">Coelotinae</tp:taxon-name-part></tp:taxon-name> F. O. Pickard-Cambridge 1898 from China: transfers, synonymies, and new species (<tp:taxon-name><tp:taxon-name-part taxon-name-part-type="class">Arachnida</tp:taxon-name-part></tp:taxon-name>, <tp:taxon-name><tp:taxon-name-part taxon-name-part-type="order">Araneae</tp:taxon-name-part></tp:taxon-name>, <tp:taxon-name><tp:taxon-name-part taxon-name-part-type="family">Amaurobiidae</tp:taxon-name-part></tp:taxon-name>).</article-title> <source>Senckenbergiana Biologica</source> <volume>87</volume>: <fpage>23</fpage>–<lpage>49</lpage>.</mixed-citation></ref><ref id="B12"><mixed-citation xmlns:xlink="http://www.w3.org/1999/xlink" xlink:type="simple">
          <institution xlink:type="simple">World Spider Catalog</institution> (<year>2017</year>) <source>World Spider Catalog</source>. <publisher-name>Natural History Museum Bern</publisher-name>, online at <ext-link xlink:type="simple" ext-link-type="uri" xlink:href="http://wsc.nmbe.ch">http://wsc.nmbe.ch</ext-link>, version 18.0 [accessed on January 12, 2017]</mixed-citation></ref></ref-list></tp:taxon-treatment>
