# Supplementary material for: A survey of five Pireneitega species (Agelenidae, Coelotinae) from China
Source: Zookeys. 2017 Mar 27;(663):45–64. doi: 10.3897/zookeys.663.11356 (PMC5523174; doi:10.3897/zookeys.663.11356)
Supplement: XML Treatment for Pireneitega xiyankouensis [file zookeys.663.11356-treatment6.xml]

<!DOCTYPE tp:taxon-treatment
  PUBLIC "-//TaxonX//DTD Taxonomic Treatment Publishing DTD v0 20100105//EN" "tax-treatment-NSO.dtd">
<tp:taxon-treatment xmlns:tp="http://www.plazi.org/taxpub"><tp:treatment-meta><kwd-group><label>Taxon classification</label><kwd><named-content xmlns:xlink="http://www.w3.org/1999/xlink" content-type="kingdom">Animalia</named-content></kwd><kwd><named-content xmlns:xlink="http://www.w3.org/1999/xlink" content-type="order">Araneae</named-content></kwd><kwd><named-content xmlns:xlink="http://www.w3.org/1999/xlink" content-type="family">Agelenidae</named-content></kwd></kwd-group><mixed-citation publication-type="journal"><person-group><name><surname>Zhang</surname><given-names>Xiaoqing</given-names></name><name><surname>Zhao</surname><given-names>Zhe</given-names></name><name><surname>Zheng</surname><given-names>Guo</given-names></name><name><surname>Li</surname><given-names>Shuqiang</given-names></name></person-group><article-title>A survey of five <italic><tp:taxon-name><tp:taxon-name-part taxon-name-part-type="genus" reg="Pireneitega">Pireneitega</tp:taxon-name-part></tp:taxon-name></italic> species (<tp:taxon-name><tp:taxon-name-part taxon-name-part-type="family">Agelenidae</tp:taxon-name-part></tp:taxon-name>, <tp:taxon-name><tp:taxon-name-part taxon-name-part-type="subfamily">Coelotinae</tp:taxon-name-part></tp:taxon-name>) from China</article-title><source>Zookeys</source><day>27</day><month>3</month><year>2017</year><volume>2017</volume><issue>663</issue><fpage>45</fpage><lpage>64</lpage><pub-id pub-id-type="doi">10.3897/zookeys.663.11356</pub-id></mixed-citation></tp:treatment-meta><tp:nomenclature><tp:taxon-name>
            <tp:taxon-name-part taxon-name-part-type="genus" reg="Pireneitega">Pireneitega</tp:taxon-name-part>
            <tp:taxon-name-part taxon-name-part-type="species" reg="xiyankouensis">xiyankouensis</tp:taxon-name-part>
            <object-id xmlns:xlink="http://www.w3.org/1999/xlink" content-type="zoobank" xlink:type="simple">http://zoobank.org/2176DAC7-EF2A-4753-8AEA-153FDE021D35</object-id>
          </tp:taxon-name><tp:taxon-authority>Zhao &amp; Li</tp:taxon-authority><tp:taxon-status xmlns:xlink="http://www.w3.org/1999/xlink" xlink:type="simple">sp. n.</tp:taxon-status><xref ref-type="fig" rid="F9">Figs 9</xref><xref ref-type="fig" rid="F10">, 10</xref><xref ref-type="fig" rid="F11">, 11</xref><!--PageBreak--><!--PageBreak--></tp:nomenclature><tp:treatment-sec sec-type="type material" id="SECID0EJ2AG"><title>Type material.</title><p>
            <bold>Holotype</bold> ♂: China: <bold><italic>Guangxi</italic></bold>: Hechi Prefecture: Yizhou City: Xiyankou Village, Mt. Baihu, Xiannvyan, <named-content xmlns:xlink="http://www.w3.org/1999/xlink" content-type="dwc:verbatimCoordinates" xlink:type="simple"><named-content content-type="geo-json" specific-use="{&#34;type&#34;:&#34;Point&#34;,&#34;coordinates&#34;:[108.567222,24.488056]}" id="NCID0E32AG" xlink:type="simple">24°29'17"N, 108°34'02"E</named-content></named-content>, 110 m, 11.XII.2012, Z. Chen &amp; Z. Zhao. <bold>Paratypes</bold>: 2♀, same data as holotype; 1♀, Hechi Prefecture: Donglan County: Sanshi Town: Gongping Village, unnamed cave, <named-content xmlns:xlink="http://www.w3.org/1999/xlink" content-type="dwc:verbatimCoordinates" xlink:type="simple"><named-content content-type="geo-json" specific-use="{&#34;type&#34;:&#34;Point&#34;,&#34;coordinates&#34;:[107.386389,24.362222]}" id="NCID0EG3AG" xlink:type="simple">24°21'44"N, 107°23'11"E</named-content></named-content>, 383 m, 11.II.2015, Y. Li &amp; Z. Chen; 1♀, Hechi Prefecture: Donglan County: Bala Village, unnamed cave, <named-content xmlns:xlink="http://www.w3.org/1999/xlink" content-type="dwc:verbatimCoordinates" xlink:type="simple"><named-content content-type="geo-json" specific-use="{&#34;type&#34;:&#34;Point&#34;,&#34;coordinates&#34;:[107.347222,24.443611]}" id="NCID0EO3AG" xlink:type="simple">24°26'37"N, 107°20'50"E</named-content></named-content>, 385 m, 18.III.2015, Y. Li &amp; Z. Chen; 2♀1♂, Hechi Prefecture: Nandan County: Chengguan Town, unnamed cave, <named-content xmlns:xlink="http://www.w3.org/1999/xlink" content-type="dwc:verbatimCoordinates" xlink:type="simple"><named-content content-type="geo-json" specific-use="{&#34;type&#34;:&#34;Point&#34;,&#34;coordinates&#34;:[107.416667,25.036389]}" id="NCID0EW3AG" xlink:type="simple">25°02'11"N, 107°25'00"E</named-content></named-content>, 559 m, 2.II.2015, Y. Li &amp; Z. Chen; 1♀1♂, Chongzuo Prefecture: Daxin County: Fulong Town: Pingliang Village, Banzhongtun, Shuiniu Cave, <named-content xmlns:xlink="http://www.w3.org/1999/xlink" content-type="dwc:verbatimCoordinates" xlink:type="simple"><named-content content-type="geo-json" specific-use="{&#34;type&#34;:&#34;Point&#34;,&#34;coordinates&#34;:[107.470000,22.965278]}" id="NCID0E53AG" xlink:type="simple">22°57'55"N, 107°28'12"E</named-content></named-content>, 248 m, 24.XII.2012, Z. Chen &amp; Z. Zhao; 3♀2♂, Baise Prefecture: Debao County: Yandong Town: Yandong Village, Chuanshan Cave, <named-content xmlns:xlink="http://www.w3.org/1999/xlink" content-type="dwc:verbatimCoordinates" xlink:type="simple"><named-content content-type="geo-json" specific-use="{&#34;type&#34;:&#34;Point&#34;,&#34;coordinates&#34;:[106.666944,23.166667]}" id="NCID0EG4AG" xlink:type="simple">23°10'00"N, 106°40'01"E</named-content></named-content>, 596 m, 20.XII.2012, Z. Chen &amp; Z. Zhao; 1♀, Chongzuo Prefecture: Pingxiang City: Liancheng County, Baiyu Cave, <named-content xmlns:xlink="http://www.w3.org/1999/xlink" content-type="dwc:verbatimCoordinates" xlink:type="simple"><named-content content-type="geo-json" specific-use="{&#34;type&#34;:&#34;Point&#34;,&#34;coordinates&#34;:[106.765278,22.128889]}" id="NCID0EO4AG" xlink:type="simple">22°07'44"N, 106°45'55"E</named-content></named-content>, 326 m, 28.XII.2012, Z. Chen &amp; Z. Zhao; 1♀, Chongzuo Prefecture: Tiandeng County: Dukang Town: Bakong Village, Yuanliutun, entrance to unnamed cave, <named-content xmlns:xlink="http://www.w3.org/1999/xlink" content-type="dwc:verbatimCoordinates" xlink:type="simple"><named-content content-type="geo-json" specific-use="{&#34;type&#34;:&#34;Point&#34;,&#34;coordinates&#34;:[107.075833,23.112500]}" id="NCID0EW4AG" xlink:type="simple">23°06'45"N, 107°04'33"E</named-content></named-content>, 457 m, 26.XII.2012, Z. Chen &amp; Z. Zhao.</p><fig id="F9" position="float" orientation="portrait"><label>Figure 9.</label><caption><p>Palp of <italic><tp:taxon-name><tp:taxon-name-part taxon-name-part-type="genus" reg="Pireneitega">Pireneitega</tp:taxon-name-part> <tp:taxon-name-part taxon-name-part-type="species" reg="xiyankouensis">xiyankouensis</tp:taxon-name-part></tp:taxon-name></italic> sp. n., male holotype. <bold>A</bold> Prolateral view <bold>B</bold> Ventral view <bold>C</bold> Retrolateral view. Scale bar: equal for <bold>A, B, C.</bold></p></caption><graphic xmlns:xlink="http://www.w3.org/1999/xlink" xlink:href="zookeys-663-045-g009.jpg" position="float" orientation="portrait" xlink:type="simple" id="oo_128511.jpg"/></fig></tp:treatment-sec><tp:treatment-sec sec-type="etymology" id="SECID0E15AG"><title>Etymology.</title><p>The specific name refers to the type locality; adjective.</p></tp:treatment-sec><tp:treatment-sec sec-type="diagnosis" id="SECID0E65AG"><title>Diagnosis.</title><p>The male can be distinguished from all other <italic><tp:taxon-name><tp:taxon-name-part taxon-name-part-type="genus" reg="Pireneitega">Pireneitega</tp:taxon-name-part></tp:taxon-name></italic> species except <italic><tp:taxon-name><tp:taxon-name-part taxon-name-part-type="genus" reg="Pireneitega">P.</tp:taxon-name-part> <tp:taxon-name-part taxon-name-part-type="species" reg="involuta">involuta</tp:taxon-name-part></tp:taxon-name></italic>, <italic><tp:taxon-name><tp:taxon-name-part taxon-name-part-type="genus" reg="Pireneitega">P.</tp:taxon-name-part> <tp:taxon-name-part taxon-name-part-type="species" reg="liansui">liansui</tp:taxon-name-part></tp:taxon-name></italic> and <italic><tp:taxon-name><tp:taxon-name-part taxon-name-part-type="genus" reg="Pireneitega">P.</tp:taxon-name-part> <tp:taxon-name-part taxon-name-part-type="species" reg="triglochinata">triglochinata</tp:taxon-name-part></tp:taxon-name></italic> by having a broad conductor, the width of the conductor about 1/5 of loop diameter. From <italic><tp:taxon-name><tp:taxon-name-part taxon-name-part-type="genus" reg="Pireneitega">P.</tp:taxon-name-part> <tp:taxon-name-part taxon-name-part-type="species" reg="involuta">involuta</tp:taxon-name-part></tp:taxon-name></italic> it can be distinguished by the bifurcate tip of the patellar apophysis (<italic>vs</italic> a tapering tip in <italic><tp:taxon-name><tp:taxon-name-part taxon-name-part-type="genus" reg="Pireneitega">P.</tp:taxon-name-part> <tp:taxon-name-part taxon-name-part-type="species" reg="involuta">involuta</tp:taxon-name-part></tp:taxon-name></italic> and <italic><tp:taxon-name><tp:taxon-name-part taxon-name-part-type="genus" reg="Pireneitega">P.</tp:taxon-name-part> <tp:taxon-name-part taxon-name-part-type="species" reg="triglochinata">triglochinata</tp:taxon-name-part></tp:taxon-name></italic>). From <italic><tp:taxon-name><tp:taxon-name-part taxon-name-part-type="genus" reg="Pireneitega">P.</tp:taxon-name-part> <tp:taxon-name-part taxon-name-part-type="species" reg="liansui">liansui</tp:taxon-name-part></tp:taxon-name></italic> it can be distinguished by the short cymbial furrow, about 0.3 times the length of the cymbium (<italic>vs</italic> a long cymbial furrow in <italic><tp:taxon-name><tp:taxon-name-part taxon-name-part-type="genus" reg="Pireneitega">P.</tp:taxon-name-part> <tp:taxon-name-part taxon-name-part-type="species" reg="liansui">liansui</tp:taxon-name-part></tp:taxon-name></italic>, more than half the length of the cymbium) (Figs <xref ref-type="fig" rid="F3">3</xref>, <xref ref-type="fig" rid="F7">7</xref>, <xref ref-type="fig" rid="F9">9</xref>; <xref ref-type="bibr" rid="B9">Wang et al. 1990</xref>: figs 13–15, 18–19). The female can be distinguished from all other <italic><tp:taxon-name><tp:taxon-name-part taxon-name-part-type="genus" reg="Pireneitega">Pireneitega</tp:taxon-name-part></tp:taxon-name></italic> species except <italic><tp:taxon-name><tp:taxon-name-part taxon-name-part-type="genus" reg="Pireneitega">P.</tp:taxon-name-part> <tp:taxon-name-part taxon-name-part-type="species" reg="xinping">xinping</tp:taxon-name-part></tp:taxon-name></italic> Zhang, Zhu &amp; Song, 2002 by having bent and narrow epigynal teeth, a broad atrium and sclerotized tip of the septum. From <italic><tp:taxon-name><tp:taxon-name-part taxon-name-part-type="genus" reg="Pireneitega">P.</tp:taxon-name-part> <tp:taxon-name-part taxon-name-part-type="species" reg="xinping">xinping</tp:taxon-name-part></tp:taxon-name></italic> it can be distinguished by a long receptacle, about four times longer than wide (<italic>vs</italic> a straight and short receptacle in <italic><tp:taxon-name><tp:taxon-name-part taxon-name-part-type="genus" reg="Pireneitega">P.</tp:taxon-name-part> <tp:taxon-name-part taxon-name-part-type="species" reg="xinping">xinping</tp:taxon-name-part></tp:taxon-name></italic>, about two times longer than wide) (Fig. <xref ref-type="fig" rid="F10">10</xref>; <xref ref-type="bibr" rid="B16">Zhang et al. 2002</xref>: figs 7–8).</p></tp:treatment-sec><tp:treatment-sec sec-type="description" id="SECID0EKEBG"><title>Description.</title><p>
            <bold>Male (holotype)</bold>: Total length 9.60. Carapace 4.25 long, 3.75 wide. Abdomen 5.35 long, 3.50 wide. Eye sizes and interdistances: <abbrev xmlns:xlink="http://www.w3.org/1999/xlink" xlink:title="anterior median eye" id="ABBRID0ESEBG" xlink:type="simple">AME</abbrev> 0.35, <abbrev xmlns:xlink="http://www.w3.org/1999/xlink" xlink:title="anterior lateral eye" id="ABBRID0EWEBG" xlink:type="simple">ALE</abbrev> 0.30, <abbrev xmlns:xlink="http://www.w3.org/1999/xlink" xlink:title="posterior median eye" id="ABBRID0E1EBG" xlink:type="simple">PME</abbrev> 0.30, <abbrev xmlns:xlink="http://www.w3.org/1999/xlink" xlink:title="posterior lateral eye" id="ABBRID0E5EBG" xlink:type="simple">PLE</abbrev> 0.25; <abbrev xmlns:xlink="http://www.w3.org/1999/xlink" xlink:title="distance between anterior median eyes" id="ABBRID0ECFBG" xlink:type="simple">AME-AME</abbrev> 0.05, <abbrev xmlns:xlink="http://www.w3.org/1999/xlink" xlink:title="distance between anterior median eye and anterior lateral eye" id="ABBRID0EGFBG" xlink:type="simple">AME-ALE</abbrev> 0.10, <abbrev xmlns:xlink="http://www.w3.org/1999/xlink" xlink:title="distance between posterior median eyes" id="ABBRID0EKFBG" xlink:type="simple">PME-PME</abbrev> 0.16, <abbrev xmlns:xlink="http://www.w3.org/1999/xlink" xlink:title="distance between posterior median eye and posterior lateral eye" id="ABBRID0EOFBG" xlink:type="simple">PME-PLE</abbrev> 0.20. Leg measurements: I: 18.85 (5.00, 6.50, 4.85, 2.50); II: 17.25 (4.75, 5.75, 4.50, 2.25); III: 15.70 (4.45, 5.00, 4.25, 2.00); IV: 20.35 (5.50, 6.60, 5.75, 2.50). Carapace yellow, radial grooves distinct, with black lateral margins. Abdomen brown with yellow herringbone pattern. Palp as in Fig. <xref ref-type="fig" rid="F9">9</xref>: patellar apophysis short, about 1/3 length of tibia; tibia short, about 1/4 length of cymbium; <abbrev xmlns:xlink="http://www.w3.org/1999/xlink" xlink:title="ventral tibial apophysis" id="ABBRID0EWFBG" xlink:type="simple">VTA</abbrev> subequal to the tibial length, without pointed tip, extending beyond the tibia; <abbrev xmlns:xlink="http://www.w3.org/1999/xlink" xlink:title="retrolateral tibial apophysis" id="ABBRID0E1FBG" xlink:type="simple">RTA</abbrev> short, about 1/8 length of <abbrev xmlns:xlink="http://www.w3.org/1999/xlink" xlink:title="ventral tibial apophysis" id="ABBRID0E5FBG" xlink:type="simple">VTA</abbrev>; cymbial furrow short, about 1/3 length of cymbium; conductor broad; embolus with broad base</p><fig id="F10" position="float" orientation="portrait"><label>Figure 10.</label><caption><p>
                <italic><tp:taxon-name><tp:taxon-name-part taxon-name-part-type="genus" reg="Pireneitega">Pireneitega</tp:taxon-name-part> <tp:taxon-name-part taxon-name-part-type="species" reg="xiyankouensis">xiyankouensis</tp:taxon-name-part></tp:taxon-name></italic> sp. n., female paratype and male holotype. <bold>A</bold> Epigyne, ventral view <bold>B</bold> Vulva, dorsal view <bold>C</bold> Male habitus, dorsal view <bold>D</bold> Female habitus, dorsal view <bold>E</bold> Female habitus, ventral view. Scale bars: equal for <bold>D, E</bold>.</p></caption><graphic xmlns:xlink="http://www.w3.org/1999/xlink" xlink:href="zookeys-663-045-g010.jpg" position="float" orientation="portrait" xlink:type="simple" id="oo_128512.jpg"/></fig><p>Spination in male:</p><!--PageBreak--><p>
            <bold>Female (paratype)</bold>: Total length 10.90. Carapace 5.13 long, 3.95 wide. Abdomen 5.77 long, 3.75 wide. Eye sizes and interdistances: <abbrev xmlns:xlink="http://www.w3.org/1999/xlink" xlink:title="anterior median eye" id="ABBRID0EMHBG" xlink:type="simple">AME</abbrev> 0.35, <abbrev xmlns:xlink="http://www.w3.org/1999/xlink" xlink:title="anterior lateral eye" id="ABBRID0EQHBG" xlink:type="simple">ALE</abbrev> 0.35, <abbrev xmlns:xlink="http://www.w3.org/1999/xlink" xlink:title="posterior median eye" id="ABBRID0EUHBG" xlink:type="simple">PME</abbrev> 0.26, <abbrev xmlns:xlink="http://www.w3.org/1999/xlink" xlink:title="posterior lateral eye" id="ABBRID0EYHBG" xlink:type="simple">PLE</abbrev> 0.26; <abbrev xmlns:xlink="http://www.w3.org/1999/xlink" xlink:title="distance between anterior median eyes" id="ABBRID0E3HBG" xlink:type="simple">AME-AME</abbrev> 0.10, <abbrev xmlns:xlink="http://www.w3.org/1999/xlink" xlink:title="distance between anterior median eye and anterior lateral eye" id="ABBRID0EAIBG" xlink:type="simple">AME-ALE</abbrev> 0.10, <abbrev xmlns:xlink="http://www.w3.org/1999/xlink" xlink:title="distance between posterior median eyes" id="ABBRID0EEIBG" xlink:type="simple">PME-PME</abbrev> 0.24, <abbrev xmlns:xlink="http://www.w3.org/1999/xlink" xlink:title="distance between posterior median eye and posterior lateral eye" id="ABBRID0EIIBG" xlink:type="simple">PME-PLE</abbrev> 0.28. Leg measurements: I: 15.75 (4.50, 5.50, 4.00, 1.75); II: 14.60 (4.25, 5.10, 3.50, 1.75); III: 13.60 (4.10, 4.50, 3.50, 1.50); IV: 16.90 (4.75, 5.65, 4.75, 1.75). Carapace yellow. Abdomen brown with yellow spots and herringbone pattern. Epigyne as in Fig. <xref ref-type="fig" rid="F10">10A–B</xref>: epigynal teeth narrow and long; septum short with weakly sclerotized tip; atrium with well delimited posterior margin, about three times longer than septum, about 1.3 times wider than septum; copulatory opening distinct; receptacle long, separated by three diameters; median part of copulatory ducts as wide as terminal and 1.3 times longer than basal part, median part about two times wider than receptacle; hoods distinct.</p><p>Spination in female:</p></tp:treatment-sec><tp:treatment-sec sec-type="distribution" id="SECID0ERIBG"><title>Distribution.</title><p>Known only from Guangxi (Fig. <xref ref-type="fig" rid="F11">11</xref>).</p><fig id="F11" position="float" orientation="portrait"><label>Figure 11.</label><caption><p>Collection localities of five <italic><tp:taxon-name><tp:taxon-name-part taxon-name-part-type="genus" reg="Pireneitega">Pireneitega</tp:taxon-name-part></tp:taxon-name></italic> species from China. <bold>1</bold> <italic><tp:taxon-name><tp:taxon-name-part taxon-name-part-type="genus" reg="Pireneitega">P.</tp:taxon-name-part> <tp:taxon-name-part taxon-name-part-type="species" reg="huashanensis">huashanensis</tp:taxon-name-part></tp:taxon-name></italic> sp. n. <bold>2</bold> <italic><tp:taxon-name><tp:taxon-name-part taxon-name-part-type="genus" reg="Pireneitega">P.</tp:taxon-name-part> <tp:taxon-name-part taxon-name-part-type="species" reg="liansui">liansui</tp:taxon-name-part></tp:taxon-name></italic> <bold>3</bold> <italic><tp:taxon-name><tp:taxon-name-part taxon-name-part-type="genus" reg="Pireneitega">P.</tp:taxon-name-part> <tp:taxon-name-part taxon-name-part-type="species" reg="lushuiensis">lushuiensis</tp:taxon-name-part></tp:taxon-name></italic> sp. n. <bold>4</bold> <italic><tp:taxon-name><tp:taxon-name-part taxon-name-part-type="genus" reg="Pireneitega">P.</tp:taxon-name-part> <tp:taxon-name-part taxon-name-part-type="species" reg="triglochinata">triglochinata</tp:taxon-name-part></tp:taxon-name></italic> <bold>5</bold> <italic><tp:taxon-name><tp:taxon-name-part taxon-name-part-type="genus" reg="Pireneitega">P.</tp:taxon-name-part> <tp:taxon-name-part taxon-name-part-type="species" reg="xiyankouensis">xiyankouensis</tp:taxon-name-part></tp:taxon-name></italic> sp. n.</p></caption><graphic xmlns:xlink="http://www.w3.org/1999/xlink" xlink:href="zookeys-663-045-g011.jpg" position="float" orientation="portrait" xlink:type="simple" id="oo_128513.jpg"/></fig></tp:treatment-sec><tp:treatment-sec><!--Section generated to contain objects referenced in tp:taxon-treatment.--><fig id="F3" position="float" orientation="portrait"><label>Figure 3.</label><caption><p>Palp of <italic><tp:taxon-name><tp:taxon-name-part taxon-name-part-type="genus" reg="Pireneitega">Pireneitega</tp:taxon-name-part> <tp:taxon-name-part taxon-name-part-type="species" reg="liansui">liansui</tp:taxon-name-part></tp:taxon-name></italic>, specimen from Diaoxian. <bold>A</bold> Prolateral view <bold>B</bold> Ventral view <bold>C</bold> Retrolateral view. Scale bar: equal for <bold>A, B, C</bold>.</p></caption><graphic xmlns:xlink="http://www.w3.org/1999/xlink" xlink:href="zookeys-663-045-g003.jpg" position="float" orientation="portrait" xlink:type="simple" id="oo_128505.jpg"/></fig><fig id="F7" position="float" orientation="portrait"><label>Figure 7.</label><caption><p>Palp of <italic><tp:taxon-name><tp:taxon-name-part taxon-name-part-type="genus" reg="Pireneitega">Pireneitega</tp:taxon-name-part> <tp:taxon-name-part taxon-name-part-type="species" reg="triglochinata">triglochinata</tp:taxon-name-part></tp:taxon-name></italic>, specimen from Mt. Emei. <bold>A</bold> Prolateral view <bold>B</bold> Ventral view <bold>C</bold> Retrolateral view. Scale bar: equal for <bold>A, B, C</bold>.</p></caption><graphic xmlns:xlink="http://www.w3.org/1999/xlink" xlink:href="zookeys-663-045-g007.jpg" position="float" orientation="portrait" xlink:type="simple" id="oo_128509.jpg"/></fig></tp:treatment-sec><ref-list><ref id="B9"><mixed-citation xmlns:xlink="http://www.w3.org/1999/xlink" xlink:type="simple">
          <person-group><name name-style="western"><surname>Wang</surname><given-names>JF</given-names></name><name name-style="western"><surname>Yin</surname><given-names>CM</given-names></name><name name-style="western"><surname>Peng</surname><given-names>XJ</given-names></name><name name-style="western"><surname>Xie</surname><given-names>LP</given-names></name></person-group> (<year>1990</year>) <article-title>New species of the spiders of the genus <italic><tp:taxon-name><tp:taxon-name-part taxon-name-part-type="genus">Coelotes</tp:taxon-name-part></tp:taxon-name></italic> from China (<tp:taxon-name><tp:taxon-name-part taxon-name-part-type="order">Araneae</tp:taxon-name-part></tp:taxon-name>: <tp:taxon-name><tp:taxon-name-part taxon-name-part-type="family">Agelenidae</tp:taxon-name-part></tp:taxon-name>)</article-title>. In: <source>Spiders in China: One Hundred New and Newly Recorded Species of the Families <tp:taxon-name><tp:taxon-name-part taxon-name-part-type="family">Araneidae</tp:taxon-name-part></tp:taxon-name> and <tp:taxon-name><tp:taxon-name-part taxon-name-part-type="family">Agelenidae</tp:taxon-name-part></tp:taxon-name></source>. <publisher-name>Hunan Normal University Press</publisher-name>, <fpage>172</fpage>–<lpage>253</lpage>.</mixed-citation></ref><ref id="B16"><mixed-citation xmlns:xlink="http://www.w3.org/1999/xlink" xlink:type="simple">
          <person-group><name name-style="western"><surname>Zhang</surname><given-names>ZS</given-names></name><name name-style="western"><surname>Zhu</surname><given-names>MS</given-names></name><name name-style="western"><surname>Song</surname><given-names>DX</given-names></name></person-group> (<year>2002</year>) <article-title>Three new species of the subfamily <tp:taxon-name><tp:taxon-name-part taxon-name-part-type="subfamily">Coelotinae</tp:taxon-name-part></tp:taxon-name> from Mt. Shennongjia of Hubei Province, China (<tp:taxon-name><tp:taxon-name-part taxon-name-part-type="order">Araneae</tp:taxon-name-part></tp:taxon-name>: <tp:taxon-name><tp:taxon-name-part taxon-name-part-type="family">Amaurobiidae</tp:taxon-name-part></tp:taxon-name>).</article-title> <source>Journal of the Baoding Teachers College</source> <volume>15</volume>: <fpage>52</fpage>–<lpage>55</lpage>.</mixed-citation></ref></ref-list></tp:taxon-treatment>
